# Supplementary material for: Esophageal Cancer Stem-like Cells Resist Ferroptosis-Induced Cell Death by Active Hsp27-GPX4 Pathway
Source: Biomolecules. 2021 Dec 29;12(1):48. doi: 10.3390/biom12010048 (PMC8773805; doi:10.3390/biom12010048)
Supplement: Supplementary file 1 [file biomolecules-12-00048-s001.zip]

Archive with 1 entries (1 files):
- biomolecules-1517416-supplementary.pdf
